# Supplementary material for: miR-1/AMPK-Mediated Glucose and Lipid Metabolism under Chronic Hypothermia in the Liver of Freshwater Drum, Aplodinotus grunniens
Source: Metabolites. 2022 Jul 27;12(8):697. doi: 10.3390/metabo12080697 (PMC9415528; doi:10.3390/metabo12080697)
Supplement: Supplementary file 1 [file metabolites-12-00697-s001.zip]

Archive with 2 entries (2 files):
- Table S1 GO enrichment analysis of differentially targeted genes on DEMs..xlsx
- Table S2 KEGG enrichment analysis of differentially targeted genes on DEMs..xlsx
