# Supplementary material for: miR-1/AMPK-Mediated Glucose and Lipid Metabolism under Chronic Hypothermia in the Liver of Freshwater Drum, Aplodinotus grunniens
Source: Metabolites. 2022 Jul 27;12(8):697. doi: 10.3390/metabo12080697 (PMC9415528; doi:10.3390/metabo12080697)
Supplement: Supplementary file 1 [file metabolites-12-00697-s001.zip › Table S1 GO enrichment analysis of differentially targeted genes on DEMs..xlsx]

## Sheet: Sheet1
Number	GO ID	Term Type	Description	Pvalue	Padjust
18	GO:0055003	BP	cardiac myofibril assembly	1.0248e-06	0.000270694
25	GO:1903035	BP	negative regulation of response to wounding	9.58303e-07	0.000270694
19	GO:0003007	BP	heart morphogenesis	9.35974e-07	0.000270694
21	GO:0006953	BP	acute-phase response	9.14813e-07	0.000270694
21	GO:0002526	BP	acute inflammatory response	9.14813e-07	0.000270694
31	GO:0006826	BP	iron ion transport	8.86099e-07	0.000270694
21	GO:0042730	BP	fibrinolysis	7.76796e-07	0.000270694
21	GO:0061045	BP	negative regulation of wound healing	6.51253e-07	0.000270694
21	GO:0030195	BP	negative regulation of blood coagulation	6.51253e-07	0.000270694
21	GO:1900047	BP	negative regulation of hemostasis	6.51253e-07	0.000270694
12	GO:0048752	BP	semicircular canal morphogenesis	4.46985e-07	0.000270694
15	GO:0003128	BP	heart field specification	4.27424e-07	0.000270694
14	GO:0019755	BP	one-carbon compound transport	4.27424e-07	0.000270694
14	GO:0032474	BP	otolith morphogenesis	4.27424e-07	0.000270694
18	GO:0003230	BP	cardiac atrium development	3.6418e-07	0.000270694
21	GO:0048771	BP	tissue remodeling	1.73115e-07	0.000270694
15	GO:0010092	BP	specification of organ identity	1.13269e-07	0.000270694
18	GO:0055004	BP	atrial cardiac myofibril assembly	1.13269e-07	0.000270694
42	GO:0060047	BP	heart contraction	1.19439e-06	0.00029324
32	GO:0000041	BP	transition metal ion transport	1.24576e-06	0.000294756
60	GO:0007596	BP	blood coagulation	1.7004e-06	0.000313106
60	GO:0007599	BP	hemostasis	1.7004e-06	0.000313106
60	GO:0050817	BP	coagulation	1.7004e-06	0.000313106
42	GO:0003015	BP	heart process	1.60191e-06	0.000313106
34	GO:0006414	BP	translational elongation	1.95649e-06	0.000313697
48	GO:0055076	BP	transition metal ion homeostasis	1.8715e-06	0.000313697
48	GO:0055072	BP	iron ion homeostasis	1.83341e-06	0.000313697
25	GO:0032102	BP	negative regulation of response to external stimulus	3.40151e-06	0.000394898
10	GO:0015670	BP	carbon dioxide transport	7.38536e-06	0.000569869
10	GO:0015669	BP	gas transport	7.38536e-06	0.000569869
247	GO:0065008	BP	regulation of biological quality	8.94931e-06	0.000575455
63	GO:0050878	BP	regulation of body fluid levels	1.10339e-05	0.000677249
46	GO:0030001	BP	metal ion transport	1.44936e-05	0.000860187
7	GO:0001959	BP	regulation of cytokine-mediated signaling pathway	1.83629e-05	0.0010404
7	GO:0060759	BP	regulation of response to cytokine stimulus	1.83629e-05	0.0010404
15	GO:0042541	BP	hemoglobin biosynthetic process	2.5862e-05	0.00136165
15	GO:0020027	BP	hemoglobin metabolic process	2.5862e-05	0.00136165
9	GO:0032368	BP	regulation of lipid transport	2.93989e-05	0.00149805
12	GO:0030916	BP	otic vesicle formation	3.8663e-05	0.00187573
23	GO:0071466	BP	cellular response to xenobiotic stimulus	4.256e-05	0.0020165
23	GO:0008285	BP	negative regulation of cell proliferation	4.256e-05	0.0020165
23	GO:0001756	BP	somitogenesis	4.256e-05	0.0020165
18	GO:0003205	BP	cardiac chamber development	4.21221e-05	0.0020165
33	GO:0006879	BP	cellular iron ion homeostasis	4.45057e-05	0.00209643
102	GO:0042592	BP	homeostatic process	4.63107e-05	0.00215637
13	GO:0007030	BP	Golgi organization	5.74252e-05	0.0025424
16	GO:0051016	BP	barbed-end actin filament capping	5.80878e-05	0.00255776
22	GO:0050819	BP	negative regulation of coagulation	6.62035e-05	0.00285309
50	GO:0055065	BP	metal ion homeostasis	7.07722e-05	0.00300207
10	GO:0006167	BP	AMP biosynthetic process	7.34488e-05	0.00303613
10	GO:0044208	BP	'de novo' AMP biosynthetic process	7.34488e-05	0.00303613
10	GO:0009651	BP	response to salt stress	7.34488e-05	0.00303613
10	GO:0042539	BP	hypotonic salinity response	7.34488e-05	0.00303613
10	GO:0006971	BP	hypotonic response	7.34488e-05	0.00303613
23	GO:0035282	BP	segmentation	7.6814e-05	0.00315912
6	GO:0060338	BP	regulation of type I interferon-mediated signaling pathway	8.72526e-05	0.00345927
6	GO:0048919	BP	posterior lateral line neuromast development	8.72526e-05	0.00345927
15	GO:0003181	BP	atrioventricular valve morphogenesis	8.91722e-05	0.00349021
15	GO:0003179	BP	heart valve morphogenesis	8.91722e-05	0.00349021
53	GO:0050801	BP	ion homeostasis	9.09581e-05	0.00354299
33	GO:0046916	BP	cellular transition metal ion homeostasis	0.000100703	0.00384859
7	GO:0030091	BP	protein repair	0.000119857	0.0040869
7	GO:0031571	BP	mitotic G1 DNA damage checkpoint	0.000119857	0.0040869
7	GO:2000134	BP	negative regulation of G1/S transition of mitotic cell cycle	0.000119857	0.0040869
7	GO:0044783	BP	G1 DNA damage checkpoint	0.000119857	0.0040869
7	GO:1902807	BP	negative regulation of cell cycle G1/S phase transition	0.000119857	0.0040869
7	GO:0044819	BP	mitotic G1/S transition checkpoint	0.000119857	0.0040869
8	GO:2000045	BP	regulation of G1/S transition of mitotic cell cycle	0.000115	0.0040869
8	GO:0018209	BP	peptidyl-serine modification	0.000115	0.0040869
8	GO:1902806	BP	regulation of cell cycle G1/S phase transition	0.000115	0.0040869
8	GO:0018105	BP	peptidyl-serine phosphorylation	0.000115	0.0040869
11	GO:0051961	BP	negative regulation of nervous system development	0.000123899	0.00416526
11	GO:0050768	BP	negative regulation of neurogenesis	0.000123899	0.00416526
11	GO:0048884	BP	neuromast development	0.000123899	0.00416526
77	GO:0019725	BP	cellular homeostasis	0.00020328	0.00645873
23	GO:0009410	BP	response to xenobiotic stimulus	0.000212724	0.00673239
51	GO:0055080	BP	cation homeostasis	0.000255584	0.00781411
51	GO:0098771	BP	inorganic ion homeostasis	0.000255584	0.00781411
266	GO:1902578	BP	single-organism localization	0.000262376	0.00796168
25	GO:0009952	BP	anterior/posterior pattern specification	0.000294958	0.00881825
10	GO:0006970	BP	response to osmotic stress	0.00038607	0.011092
18	GO:0045088	BP	regulation of innate immune response	0.000391193	0.0111995
5	GO:0032963	BP	collagen metabolic process	0.000414504	0.0113841
5	GO:0032964	BP	collagen biosynthetic process	0.000414504	0.0113841
5	GO:0097352	BP	autophagosome maturation	0.000414504	0.0113841
5	GO:0010669	BP	epithelial structure maintenance	0.000414504	0.0113841
5	GO:1904478	BP	regulation of intestinal absorption	0.000414504	0.0113841
5	GO:0044236	BP	multicellular organism metabolic process	0.000414504	0.0113841
5	GO:0016553	BP	base conversion or substitution editing	0.000414504	0.0113841
5	GO:0016554	BP	cytidine to uridine editing	0.000414504	0.0113841
5	GO:0044058	BP	regulation of digestive system process	0.000414504	0.0113841
5	GO:0044259	BP	multicellular organismal macromolecule metabolic process	0.000414504	0.0113841
5	GO:1904729	BP	regulation of intestinal lipid absorption	0.000414504	0.0113841
16	GO:0000184	BP	nuclear-transcribed mRNA catabolic process, nonsense-mediated decay	0.000419579	0.0114846
254	GO:0044765	BP	single-organism transport	0.000428118	0.0116788
44	GO:0003013	BP	circulatory system process	0.000450509	0.0121263
241	GO:0032501	BP	multicellular organismal process	0.000468032	0.0124328
6	GO:0045670	BP	regulation of osteoclast differentiation	0.00050059	0.0128755
6	GO:0010882	BP	regulation of cardiac muscle contraction by calcium ion signaling	0.00050059	0.0128755
6	GO:0018210	BP	peptidyl-threonine modification	0.00050059	0.0128755
6	GO:0018107	BP	peptidyl-threonine phosphorylation	0.00050059	0.0128755
174	GO:0006996	BP	organelle organization	0.000509402	0.0129785
28	GO:0046903	BP	secretion	0.000761049	0.0184611
10	GO:0046716	BP	muscle cell cellular homeostasis	0.0007606	0.0184611
8	GO:0015698	BP	inorganic anion transport	0.000838928	0.0197587
8	GO:0015682	BP	ferric iron transport	0.000838928	0.0197587
8	GO:0072512	BP	trivalent inorganic cation transport	0.000838928	0.0197587
8	GO:0033572	BP	transferrin transport	0.000838928	0.0197587
42	GO:0051241	BP	negative regulation of multicellular organismal process	0.000850169	0.0199077
55	GO:0080134	BP	regulation of response to stress	0.000925017	0.0213206
68	GO:0030029	BP	actin filament-based process	0.000945819	0.021647
135	GO:1902589	BP	single-organism organelle organization	0.000956946	0.0217993
9	GO:0051014	BP	actin filament severing	0.00116482	0.0259983
7	GO:0001501	BP	skeletal system development	0.00119968	0.0265568
7	GO:0030278	BP	regulation of ossification	0.00119968	0.0265568
42	GO:0003002	BP	regionalization	0.00135037	0.0290203
11	GO:0048736	BP	appendage development	0.00151912	0.0321355
67	GO:0016071	BP	mRNA metabolic process	0.00160873	0.0338491
6	GO:0007020	BP	microtubule nucleation	0.00164279	0.0340407
19	GO:0006730	BP	one-carbon metabolic process	0.00173365	0.0358317
8	GO:0016203	BP	muscle attachment	0.0017782	0.0363812
4	GO:0072698	BP	protein localization to microtubule cytoskeleton	0.00196877	0.0377984
4	GO:0090382	BP	phagosome maturation	0.00196877	0.0377984
4	GO:0071688	BP	striated muscle myosin thick filament assembly	0.00196877	0.0377984
4	GO:0006528	BP	asparagine metabolic process	0.00196877	0.0377984
4	GO:0006529	BP	asparagine biosynthetic process	0.00196877	0.0377984
4	GO:0043649	BP	dicarboxylic acid catabolic process	0.00196877	0.0377984
4	GO:0071539	BP	protein localization to centrosome	0.00196877	0.0377984
4	GO:0031033	BP	myosin filament organization	0.00196877	0.0377984
4	GO:0031034	BP	myosin filament assembly	0.00196877	0.0377984
4	GO:0044030	BP	regulation of DNA methylation	0.00196877	0.0377984
4	GO:0044380	BP	protein localization to cytoskeleton	0.00196877	0.0377984
4	GO:2000742	BP	regulation of anterior head development	0.00196877	0.0377984
4	GO:1902868	BP	positive regulation of retina development in camera-type eye	0.00196877	0.0377984
4	GO:0061075	BP	positive regulation of neural retina development	0.00196877	0.0377984
5	GO:0051607	BP	defense response to virus	0.00205076	0.039003
33	GO:0051240	BP	positive regulation of multicellular organismal process	0.00206457	0.0390822
345	GO:0006810	BP	transport	0.00206109	0.0390822
9	GO:0030433	BP	ER-associated ubiquitin-dependent protein catabolic process	0.00216607	0.0408128
58	GO:0048878	BP	chemical homeostasis	0.00223795	0.0420694
358	GO:0051179	BP	localization	0.00224524	0.0421087
27	GO:0032273	BP	positive regulation of protein polymerization	0.00235436	0.0438506
27	GO:0030838	BP	positive regulation of actin filament polymerization	0.00235436	0.0438506
10	GO:0006556	BP	S-adenosylmethionine biosynthetic process	0.00238152	0.0442003
11	GO:0045089	BP	positive regulation of innate immune response	0.00246366	0.045262
92	GO:0007010	BP	cytoskeleton organization	0.00253421	0.0464529
7	GO:0048015	BP	phosphatidylinositol-mediated signaling	0.00269839	0.0487999
7	GO:0061026	BP	cardiac muscle tissue regeneration	0.00269839	0.0487999
7	GO:0021634	BP	optic nerve formation	0.00269839	0.0487999
7	GO:0061035	BP	regulation of cartilage development	0.00269839	0.0487999
31	GO:0045095	CC	keratin filament	9.41968e-07	0.000270694
29	GO:0030055	CC	cell-substrate junction	3.05519e-06	0.000393164
29	GO:0005925	CC	focal adhesion	3.05519e-06	0.000393164
29	GO:0005924	CC	cell-substrate adherens junction	3.05519e-06	0.000393164
212	GO:0044430	CC	cytoskeletal part	5.32871e-06	0.000471517
56	GO:0005882	CC	intermediate filament	9.18569e-06	0.000586003
20	GO:0097433	CC	dense body	1.04962e-05	0.000649163
74	GO:0016459	CC	myosin complex	5.22667e-05	0.00237901
38	GO:0005581	CC	collagen trimer	5.61892e-05	0.00250546
54	GO:0030054	CC	cell junction	6.58403e-05	0.00285261
7	GO:0032391	CC	photoreceptor connecting cilium	0.000119857	0.0040869
7	GO:0097381	CC	photoreceptor disc membrane	0.000119857	0.0040869
33	GO:0098589	CC	membrane region	0.000113902	0.0040869
9	GO:0055037	CC	recycling endosome	0.000251883	0.00775954
21	GO:0031461	CC	cullin-RING ubiquitin ligase complex	0.000251212	0.00775954
29	GO:0005912	CC	adherens junction	0.000261075	0.00795198
8	GO:0031941	CC	filamentous actin	0.000343269	0.0100403
10	GO:0031253	CC	cell projection membrane	0.00038607	0.011092
7	GO:0060170	CC	ciliary membrane	0.000440403	0.0118938
7	GO:0031513	CC	nonmotile primary cilium	0.000440403	0.0118938
7	GO:0072372	CC	primary cilium	0.000440403	0.0118938
93	GO:0099513	CC	polymeric cytoskeletal fiber	0.000505204	0.0129122
93	GO:0099512	CC	supramolecular fiber	0.000505204	0.0129122
12	GO:0033180	CC	proton-transporting V-type ATPase, V1 domain	0.000971989	0.0218752
29	GO:0070161	CC	anchoring junction	0.00104751	0.0235096
9	GO:0016514	CC	SWI/SNF complex	0.00116482	0.0259983
31	GO:0005887	CC	integral component of plasma membrane	0.00130544	0.0282799
24	GO:0098590	CC	plasma membrane region	0.00131266	0.0283605
12	GO:0005849	CC	mRNA cleavage factor complex	0.00157348	0.0331988
4	GO:0033017	CC	sarcoplasmic reticulum membrane	0.00196877	0.0377984
4	GO:0031594	CC	neuromuscular junction	0.00196877	0.0377984
17	GO:0005369	MF	taurine:sodium symporter activity	1.0248e-06	0.000270694
17	GO:0005368	MF	taurine transmembrane transporter activity	1.0248e-06	0.000270694
22	GO:0004322	MF	ferroxidase activity	2.94294e-07	0.000270694
22	GO:0016724	MF	oxidoreductase activity, oxidizing metal ions, oxygen as acceptor	2.94294e-07	0.000270694
17	GO:0005343	MF	organic acid:sodium symporter activity	2.94294e-07	0.000270694
22	GO:0016722	MF	oxidoreductase activity, oxidizing metal ions	2.28938e-07	0.000270694
18	GO:1901682	MF	sulfur compound transmembrane transporter activity	1.73115e-07	0.000270694
67	GO:0003746	MF	translation elongation factor activity	1.3905e-06	0.000294756
11	GO:0034237	MF	protein kinase A regulatory subunit binding	1.82828e-06	0.000313697
196	GO:0016773	MF	phosphotransferase activity, alcohol group as acceptor	3.58546e-06	0.000394898
158	GO:0004672	MF	protein kinase activity	3.95999e-06	0.00040806
8	GO:0004470	MF	malic enzyme activity	3.86385e-06	0.00040806
8	GO:0004471	MF	malate dehydrogenase (decarboxylating) (NAD+) activity	3.86385e-06	0.00040806
13	GO:0051018	MF	protein kinase A binding	4.61173e-06	0.000429474
187	GO:0044877	MF	macromolecular complex binding	5.41238e-06	0.000471517
9	GO:0004691	MF	cAMP-dependent protein kinase activity	6.58982e-06	0.0005393
486	GO:0005524	MF	ATP binding	6.99287e-06	0.000557353
493	GO:0032559	MF	adenyl ribonucleotide binding	7.49221e-06	0.00057266
760	GO:0036094	MF	small molecule binding	8.86691e-06	0.000574717
673	GO:0032549	MF	ribonucleoside binding	8.75179e-06	0.000574717
673	GO:0001882	MF	nucleoside binding	8.75179e-06	0.000574717
780	GO:0043168	MF	anion binding	8.70097e-06	0.000574717
672	GO:0032550	MF	purine ribonucleoside binding	8.62831e-06	0.000574717
672	GO:0001883	MF	purine nucleoside binding	8.62831e-06	0.000574717
740	GO:0000166	MF	nucleotide binding	8.45445e-06	0.000574717
740	GO:1901265	MF	nucleoside phosphate binding	8.45445e-06	0.000574717
700	GO:0097367	MF	carbohydrate derivative binding	8.45358e-06	0.000574717
681	GO:0032553	MF	ribonucleotide binding	8.33513e-06	0.000574717
677	GO:0017076	MF	purine nucleotide binding	8.14193e-06	0.000574717
677	GO:0032555	MF	purine ribonucleotide binding	8.00082e-06	0.000574717
493	GO:0030554	MF	adenyl nucleotide binding	7.6816e-06	0.000574717
670	GO:0035639	MF	purine ribonucleoside triphosphate binding	7.59529e-06	0.000574717
1389	GO:0043167	MF	ion binding	1.16762e-05	0.00071128
154	GO:0060089	MF	molecular transducer activity	1.46514e-05	0.000860187
154	GO:0004872	MF	receptor activity	1.46514e-05	0.000860187
7	GO:0005247	MF	voltage-gated chloride channel activity	1.83629e-05	0.0010404
136	GO:0004871	MF	signal transducer activity	2.39257e-05	0.00130977
31	GO:0003707	MF	steroid hormone receptor activity	2.48482e-05	0.00135114
10	GO:0030371	MF	translation repressor activity	2.5909e-05	0.00136165
29	GO:0043022	MF	ribosome binding	2.74122e-05	0.00141461
9	GO:0004690	MF	cyclic nucleotide-dependent protein kinase activity	2.93989e-05	0.00149805
25	GO:0005507	MF	copper ion binding	4.59389e-05	0.00215143
1599	GO:0003824	MF	catalytic activity	6.57423e-05	0.00285261
34	GO:0005201	MF	extracellular matrix structural constituent	6.839e-05	0.00293172
32	GO:0043021	MF	ribonucleoprotein complex binding	8.07169e-05	0.00330287
12	GO:0004089	MF	carbonate dehydratase activity	8.47621e-05	0.00341663
82	GO:0003774	MF	motor activity	8.74073e-05	0.00345927
7	GO:0032029	MF	myosin tail binding	0.000119857	0.0040869
7	GO:0034452	MF	dynactin binding	0.000119857	0.0040869
7	GO:0032036	MF	myosin heavy chain binding	0.000119857	0.0040869
7	GO:0030507	MF	spectrin binding	0.000119857	0.0040869
8	GO:0000900	MF	translation repressor activity, nucleic acid binding	0.000115	0.0040869
8	GO:0003868	MF	4-hydroxyphenylpyruvate dioxygenase activity	0.000115	0.0040869
8	GO:0090079	MF	translation regulator activity, nucleic acid binding	0.000115	0.0040869
8	GO:0004069	MF	L-aspartate:2-oxoglutarate aminotransferase activity	0.000115	0.0040869
314	GO:0017111	MF	nucleoside-triphosphatase activity	0.000108951	0.0040869
2113	GO:0005488	MF	binding	0.00014351	0.00476523
123	GO:0038023	MF	signaling receptor activity	0.000156028	0.00513877
22	GO:0016410	MF	N-acyltransferase activity	0.000164221	0.00534344
1252	GO:0097159	MF	organic cyclic compound binding	0.000226281	0.00707848
47	GO:0016747	MF	transferase activity, transferring acyl groups other than amino-acyl groups	0.000268825	0.00811366
709	GO:0046872	MF	metal ion binding	0.000309878	0.00916289
156	GO:0003779	MF	actin binding	0.000321528	0.0094728
1246	GO:1901363	MF	heterocyclic compound binding	0.000327663	0.00961858
714	GO:0043169	MF	cation binding	0.000357739	0.0103885
5	GO:0004712	MF	protein serine/threonine/tyrosine kinase activity	0.000414504	0.0113841
69	GO:0016746	MF	transferase activity, transferring acyl groups	0.000452683	0.0121445
29	GO:0004713	MF	protein tyrosine kinase activity	0.000464919	0.0123907
6	GO:0035004	MF	phosphatidylinositol 3-kinase activity	0.00050059	0.0128755
6	GO:0036002	MF	pre-mRNA binding	0.00050059	0.0128755
18	GO:0005326	MF	neurotransmitter transporter activity	0.000497472	0.0128755
18	GO:0005328	MF	neurotransmitter:sodium symporter activity	0.000497472	0.0128755
101	GO:0004252	MF	serine-type endopeptidase activity	0.000553924	0.0140247
94	GO:0008135	MF	translation factor activity, RNA binding	0.000560308	0.0141421
9	GO:0016748	MF	succinyltransferase activity	0.000573065	0.0144192
18	GO:0015370	MF	solute:sodium symporter activity	0.00066218	0.0165076
315	GO:0016462	MF	pyrophosphatase activity	0.000688943	0.0171221
315	GO:0016818	MF	hydrolase activity, acting on acid anhydrides, in phosphorus-containing anhydrides	0.000699987	0.0173434
202	GO:0005509	MF	calcium ion binding	0.000737874	0.018171
88	GO:0051015	MF	actin filament binding	0.000755614	0.0184397
315	GO:0016817	MF	hydrolase activity, acting on acid anhydrides	0.00079581	0.0190759
8	GO:0004019	MF	adenylosuccinate synthase activity	0.000838928	0.0197587
8	GO:0004998	MF	transferrin receptor activity	0.000838928	0.0197587
241	GO:0016301	MF	kinase activity	0.000929633	0.0213368
7	GO:0030332	MF	cyclin binding	0.00119968	0.0265568
105	GO:0008236	MF	serine-type peptidase activity	0.00137802	0.0294584
105	GO:0017171	MF	serine hydrolase activity	0.00137802	0.0294584
10	GO:0061733	MF	peptide-lysine-N-acetyltransferase activity	0.00138905	0.029616
11	GO:0034212	MF	peptide N-acetyltransferase activity	0.00151912	0.0321355
6	GO:0004611	MF	phosphoenolpyruvate carboxykinase activity	0.00164279	0.0340407
6	GO:0004613	MF	phosphoenolpyruvate carboxykinase (GTP) activity	0.00164279	0.0340407
6	GO:0008430	MF	selenium binding	0.00164279	0.0340407
4	GO:0008429	MF	phosphatidylethanolamine binding	0.00196877	0.0377984
4	GO:0004148	MF	dihydrolipoyl dehydrogenase activity	0.00196877	0.0377984
4	GO:0008336	MF	gamma-butyrobetaine dioxygenase activity	0.00196877	0.0377984
4	GO:0004066	MF	asparagine synthase (glutamine-hydrolyzing) activity	0.00196877	0.0377984
4	GO:0032451	MF	demethylase activity	0.00196877	0.0377984
4	GO:0004745	MF	retinol dehydrogenase activity	0.00196877	0.0377984
21	GO:0005342	MF	organic acid transmembrane transporter activity	0.00201268	0.0385502
5	GO:0016303	MF	1-phosphatidylinositol-3-kinase activity	0.00205076	0.039003
140	GO:0032403	MF	protein complex binding	0.00240788	0.0444389
11	GO:0008443	MF	phosphofructokinase activity	0.00246366	0.045262
7	GO:0016653	MF	oxidoreductase activity, acting on NAD(P)H, heme protein as acceptor	0.00269839	0.0487999
7	GO:0033743	MF	peptide-methionine (R)-S-oxide reductase activity	0.00269839	0.0487999
