# Supplementary material for: miR-1/AMPK-Mediated Glucose and Lipid Metabolism under Chronic Hypothermia in the Liver of Freshwater Drum, Aplodinotus grunniens
Source: Metabolites. 2022 Jul 27;12(8):697. doi: 10.3390/metabo12080697 (PMC9415528; doi:10.3390/metabo12080697)
Supplement: Supplementary file 1 [file metabolites-12-00697-s001.zip › Table S2 KEGG enrichment analysis of differentially targeted genes on DEMs..xlsx]

## Sheet: Sheet1
Num	Pathway id	Description	Database	Ratio_in_study	Ratio_in_pop	Pvalue	Padjust
135	map05416	Viral myocarditis	KEGG PATHWAY	135/4093	326/18972	3.40561e-16	1.19196e-13
95	map04650	Natural killer cell mediated cytotoxicity	KEGG PATHWAY	95/4093	233/18972	2.34176e-11	4.09809e-09
115	map04152	AMPK signaling pathway	KEGG PATHWAY	115/4093	321/18972	2.62959e-09	3.06785e-07
131	map04921	Oxytocin signaling pathway	KEGG PATHWAY	131/4093	392/18972	2.99043e-08	2.61662e-06
160	map04510	Focal adhesion	KEGG PATHWAY	160/4093	510/18972	1.14718e-07	6.6919e-06
41	map00860	Porphyrin and chlorophyll metabolism	KEGG PATHWAY	41/4093	87/18972	1.03371e-07	7.23599e-06
84	map04080	Neuroactive ligand-receptor interaction	KEGG PATHWAY	84/4093	239/18972	8.76253e-07	4.38127e-05
68	map04630	Jak-STAT signaling pathway	KEGG PATHWAY	68/4093	188/18972	2.99826e-06	0.000131174
53	map05110	Vibrio cholerae infection	KEGG PATHWAY	53/4093	137/18972	3.80481e-06	0.000133168
56	map04138	Autophagy - yeast	KEGG PATHWAY	56/4093	147/18972	3.58676e-06	0.000139485
21	map02010	ABC transporters	KEGG PATHWAY	21/4093	38/18972	5.85705e-06	0.000186361
62	map05230	Central carbon metabolism in cancer	KEGG PATHWAY	62/4093	171/18972	7.33974e-06	0.000197608
19	map04320	Dorso-ventral axis formation	KEGG PATHWAY	19/4093	33/18972	7.26819e-06	0.000211989
58	map04512	ECM-receptor interaction	KEGG PATHWAY	58/4093	158/18972	9.25582e-06	0.000231395
93	map04919	Thyroid hormone signaling pathway	KEGG PATHWAY	93/4093	287/18972	1.19718e-05	0.000279342
153	map05205	Proteoglycans in cancer	KEGG PATHWAY	153/4093	529/18972	3.39925e-05	0.000743585
39	map05213	Endometrial cancer	KEGG PATHWAY	39/4093	99/18972	4.30005e-05	0.000885304
151	map04810	Regulation of actin cytoskeleton	KEGG PATHWAY	151/4093	525/18972	5.17299e-05	0.00100586
133	map04611	Platelet activation	KEGG PATHWAY	133/4093	456/18972	7.10924e-05	0.0013096
93	map04933	AGE-RAGE signaling pathway in diabetic complications	KEGG PATHWAY	93/4093	300/18972	7.97256e-05	0.0013952
86	map04910	Insulin signaling pathway	KEGG PATHWAY	86/4093	276/18972	0.000119158	0.00181327
49	map05220	Chronic myeloid leukemia	KEGG PATHWAY	49/4093	138/18972	0.00011584	0.00184291
90	map05100	Bacterial invasion of epithelial cells	KEGG PATHWAY	90/4093	291/18972	0.000112851	0.00188086
92	map04514	Cell adhesion molecules (CAMs)	KEGG PATHWAY	92/4093	301/18972	0.000152231	0.00222004
29	map04930	Type II diabetes mellitus	KEGG PATHWAY	29/4093	71/18972	0.000189328	0.00265059
78	map04380	Osteoclast differentiation	KEGG PATHWAY	78/4093	250/18972	0.000229629	0.00309115
18	map00360	Phenylalanine metabolism	KEGG PATHWAY	18/4093	37/18972	0.000240142	0.00311295
55	map04216	Ferroptosis	KEGG PATHWAY	55/4093	168/18972	0.000504329	0.00630411
58	map04540	Gap junction	KEGG PATHWAY	58/4093	180/18972	0.000566742	0.00683999
88	map05146	Amoebiasis	KEGG PATHWAY	88/4093	299/18972	0.00080873	0.00943518
126	map04010	MAPK signaling pathway	KEGG PATHWAY	126/4093	453/18972	0.000886677	0.0100109
51	map01522	Endocrine resistance	KEGG PATHWAY	51/4093	157/18972	0.000961398	0.0105153
48	map04917	Prolactin signaling pathway	KEGG PATHWAY	48/4093	146/18972	0.000998546	0.0105906
106	map04210	Apoptosis	KEGG PATHWAY	106/4093	374/18972	0.00110161	0.0113401
48	map00620	Pyruvate metabolism	KEGG PATHWAY	48/4093	147/18972	0.0011771	0.011444
27	map04340	Hedgehog signaling pathway	KEGG PATHWAY	27/4093	71/18972	0.00116197	0.0116197
20	map04341	Hedgehog signaling pathway - fly	KEGG PATHWAY	20/4093	48/18972	0.00134786	0.01275
18	map00720	Carbon fixation pathways in prokaryotes	KEGG PATHWAY	18/4093	42/18972	0.00157495	0.0145061
33	map04745	Phototransduction - fly	KEGG PATHWAY	33/4093	95/18972	0.00213571	0.0191666
55	map00564	Glycerophospholipid metabolism	KEGG PATHWAY	55/4093	179/18972	0.00258709	0.0210577
77	map04150	mTOR signaling pathway	KEGG PATHWAY	77/4093	265/18972	0.00240778	0.0210681
47	map04720	Long-term potentiation	KEGG PATHWAY	47/4093	148/18972	0.00248618	0.0212235
183	map04151	PI3K-Akt signaling pathway	KEGG PATHWAY	183/4093	705/18972	0.00267838	0.0213053
22	map04966	Collecting duct acid secretion	KEGG PATHWAY	22/4093	57/18972	0.0025807	0.0215058
42	map04976	Bile secretion	KEGG PATHWAY	42/4093	130/18972	0.00287456	0.0218716
38	map05223	Non-small cell lung cancer	KEGG PATHWAY	38/4093	115/18972	0.00287062	0.022327
157	map05203	Viral carcinogenesis	KEGG PATHWAY	157/4093	597/18972	0.00301968	0.022487
61	map00010	Glycolysis / Gluconeogenesis	KEGG PATHWAY	61/4093	319/18972	0.00409812	0.0298822
55	map05412	Arrhythmogenic right ventricular cardiomyopathy (ARVC)	KEGG PATHWAY	55/4093	183/18972	0.00435434	0.0311024
23	map00970	Aminoacyl-tRNA biosynthesis	KEGG PATHWAY	23/4093	63/18972	0.00474568	0.0332197
30	map04113	Meiosis - yeast	KEGG PATHWAY	30/4093	89/18972	0.00546075	0.0374757
35	map05020	Prion diseases	KEGG PATHWAY	35/4093	108/18972	0.0058034	0.0390613
132	map05169	Epstein-Barr virus infection	KEGG PATHWAY	132/4093	502/18972	0.00616874	0.040737
69	map05160	Hepatitis C	KEGG PATHWAY	69/4093	242/18972	0.00633577	0.0410652
10	map00950	Isoquinoline alkaloid biosynthesis	KEGG PATHWAY	10/4093	21/18972	0.00716168	0.0455743
40	map05221	Acute myeloid leukemia	KEGG PATHWAY	40/4093	129/18972	0.00777026	0.0485641
36	map05332	Graft-versus-host disease	KEGG PATHWAY	36/4093	114/18972	0.00818643	0.0494009
32	map04975	Fat digestion and absorption	KEGG PATHWAY	32/4093	194/18972	0.0081168	0.04984
